# Supplementary material for: Aza Analogs of the TRPML1 Inhibitor Estradiol Methyl Ether (EDME)
Source: Molecules. 2023 Nov 4;28(21):7428. doi: 10.3390/molecules28217428 (PMC10647736; doi:10.3390/molecules28217428)
Supplement: Supplementary file 1 [file molecules-28-07428-s001.zip]

Archive with 1 entries (1 files):
- molecules-2689966-supplementary.pdf
